# Supplementary material for: Adaptation of Saccharomyces to High Glucose Concentrations and Its Impact on Growth Kinetics of Alcoholic Fermentations
Source: Microorganisms. 2024 Jul 17;12(7):1449. doi: 10.3390/microorganisms12071449 (PMC11278885; doi:10.3390/microorganisms12071449)
Supplement: Supplementary file 1 [file microorganisms-12-01449-s001.zip]

Archive with 1 entries (1 files):
- microorganisms-3083543-supplementary.pdf
